# Supplementary material for: Correction: Yield performance of early-season rice cultivars grown in the late season of double-season crop production under machine-transplanted conditions
Source: PLoS One. 2022 May 26;17(5):e0269289. doi: 10.1371/journal.pone.0269289 (PMC9135182; doi:10.1371/journal.pone.0269289)
Supplement: S1 File — This file includes the minimal dataset underlying Tables 1, 2, 4, and 5. (XLSX) [file pone.0269289.s001.xlsx]

## Sheet: Table1
Year	Cultivar	Repetition	Grain yield(t/ha)	Daily grain yield(kg/ha/d)
2015	Liangyou 6	1	6.79332	76.3295	6.93605	77.9332
2015	Liangyou 6	2	7.17284	80.5937
2015	Liangyou 6	3	6.84199	76.8763
2015	Lingliangyou 211	1	7.68977	83.5845	7.39373	80.3666
2015	Lingliangyou 211	2	7.48878	81.3998
2015	Lingliangyou 211	3	7.00263	76.1155
2015	Lingliangyou 268	1	8.75451	89.3317	8.7833	89.6256
2015	Lingliangyou 268	2	8.57805	87.5312
2015	Lingliangyou 268	3	9.01735	92.0138
2015	Xiangzaoxian 32	1	6.38439	75.1105	6.10726	71.8501
2015	Xiangzaoxian 32	2	6.22495	73.2347
2015	Xiangzaoxian 32	3	5.71243	67.2051
2015	Xiangzaoxian 42	1	6.60128	69.4871	6.9184	72.8253
2015	Xiangzaoxian 42	2	6.94034	73.0562
2015	Xiangzaoxian 42	3	7.21358	75.9324
2015	Zhongjiazao 17	1	9.79352	96.9656	9.60925	95.1411
2015	Zhongjiazao 17	2	9.31127	92.1908
2015	Zhongjiazao 17	3	9.72296	96.2669
2015	Zhongzao 39	1	7.32676	77.1237	7.53538	79.3198
2015	Zhongzao 39	2	7.68149	80.8578
2015	Zhongzao 39	3	7.59788	79.9777
2015	Zhuliangyou 819	1	7.70888	82.0093	7.65783	81.4663
2015	Zhuliangyou 819	2	7.61208	80.9796
2015	Zhuliangyou 819	3	7.65254	81.4099
2016	Lingliangyou 268	1	8.41186	77.8876	8.36366	77.4413
2016	Lingliangyou 268	2	8.34605	77.2782
2016	Lingliangyou 268	3	8.33308	77.1581
2016	Zhongjiazao 17	1	6.64707	65.1673	7.17025	70.2966
2016	Zhongjiazao 17	2	7.11897	69.7939
2016	Zhongjiazao 17	3	7.74471	75.9286
2016	Zhongzao 39	1	7.45368	73.0753	7.53414	73.8641
2016	Zhongzao 39	2	7.55198	74.0391
2016	Zhongzao 39	3	7.59676	74.478
2016	Zhuliangyou 819	1	7.30053	75.2632	7.76752	80.0775
2016	Zhuliangyou 819	2	7.94646	81.9222
2016	Zhuliangyou 819	3	8.05557	83.0471

## Sheet: Table2
Year	Cultivar	Repetition	Panicles/m2	Spikelets/panicle	Spikelet filling(%)	Grain weight(mg)
2015	Liangyou 6	1	381.818	84.5673	84.5601	27.9615	401.212	81.258	83.9492	27.9238
2015	Liangyou 6	2	436.364	75.7915	85.1566	28.0081
2015	Liangyou 6	3	385.455	83.4152	82.1308	27.8018
2015	Lingliangyou 211	1	501.818	68.0761	72.7819	28.4361	505.455	71.3558	71.5121	28.6996
2015	Lingliangyou 211	2	483.636	67.2096	70.0186	28.6913
2015	Lingliangyou 211	3	530.909	78.7818	71.7357	28.9713
2015	Lingliangyou 268	1	465.455	75.8062	77.7908	29.3596	455.758	80.1989	81.1456	29.1984
2015	Lingliangyou 268	2	443.636	81.373	84.9408	29.1691
2015	Lingliangyou 268	3	458.182	83.4174	80.7052	29.0666
2015	Xiangzaoxian 32	1	461.818	61.6647	84.792	25.7292	444.848	63.6388	88.4121	25.8335
2015	Xiangzaoxian 32	2	454.545	67.2886	89.1453	25.8428
2015	Xiangzaoxian 32	3	418.182	61.963	91.2992	25.9285
2015	Xiangzaoxian 42	1	360	106.579	63.5589	26.7942	362.424	107.439	65.7818	26.7219
2015	Xiangzaoxian 42	2	363.636	106.577	65.5835	26.6925
2015	Xiangzaoxian 42	3	363.636	109.161	68.2029	26.6791
2015	Zhongjiazao 17	1	403.636	127.281	74.6606	29.0611	402.424	126.534	75.2124	28.7749
2015	Zhongjiazao 17	2	396.364	132.274	74.6426	28.7249
2015	Zhongjiazao 17	3	407.273	120.048	76.3339	28.5387
2015	Zhongzao 39	1	356.364	99.8924	74.115	28.926	350.303	92.9727	75.497	29.3388
2015	Zhongzao 39	2	349.091	96.8937	71.8441	29.6898
2015	Zhongzao 39	3	345.455	82.1319	80.532	29.4005
2015	Zhuliangyou 819	1	443.636	77.6733	75.0742	28.7973	452.121	81.6598	73.0767	28.7182
2015	Zhuliangyou 819	2	458.182	80.4258	70.5831	28.7411
2015	Zhuliangyou 819	3	454.545	86.8803	73.5728	28.6163
2016	Lingliangyou 268	1	497.155	99.0613	70.1273	29.3924	468.61	105.509	69.268	29.4196
2016	Lingliangyou 268	2	479.584	102.691	73.6425	29.535
2016	Lingliangyou 268	3	429.091	114.775	64.0342	29.3315
2016	Zhongjiazao 17	1	374.545	121.924	68.9684	27.3507	384.242	118.635	70.1753	27.7725
2016	Zhongjiazao 17	2	363.636	120.841	70.7633	26.5598
2016	Zhongjiazao 17	3	414.545	113.141	70.7941	29.4069
2016	Zhongzao 39	1	316.364	129.073	74.4597	27.7775	334.545	136.719	72.1458	27.4807
2016	Zhongzao 39	2	349.091	142.214	71.1995	26.9924
2016	Zhongzao 39	3	338.182	138.871	70.7782	27.6721
2016	Zhuliangyou 819	1	443.636	107.796	65.729	27.6403	426.667	107.492	70.2245	27.3532
2016	Zhuliangyou 819	2	407.273	108.034	72.4873	27.1801
2016	Zhuliangyou 819	3	429.091	106.645	72.4573	27.2391

## Sheet: Table4
Year	Cultivar	Repetition	Aboveground biomass(g/m2)	Harvest index
2015	Liangyou 6	1	1267.63	0.517955	1249.35	0.524576
2015	Liangyou 6	2	1269.32	0.53444
2015	Liangyou 6	3	1211.1	0.521335
2015	Lingliangyou 211	1	1192.95	0.509695	1243.51	0.512901
2015	Lingliangyou 211	2	1116.85	0.502824
2015	Lingliangyou 211	3	1420.73	0.526184
2015	Lingliangyou 268	1	1342.21	0.516345	1407.31	0.528729
2015	Lingliangyou 268	2	1424.59	0.539951
2015	Lingliangyou 268	3	1455.14	0.529891
2015	Xiangzaoxian 32	1	1034.48	0.516492	1043.68	0.532174
2015	Xiangzaoxian 32	2	1090.12	0.555879
2015	Xiangzaoxian 32	3	1006.43	0.524151
2015	Xiangzaoxian 42	1	1252.45	0.448672	1290.77	0.456089
2015	Xiangzaoxian 42	2	1269.64	0.459548
2015	Xiangzaoxian 42	3	1350.22	0.460048
2015	Zhongjiazao 17	1	1791.88	0.534993	1755.7	0.540014
2015	Zhongjiazao 17	2	1830.24	0.528208
2015	Zhongjiazao 17	3	1644.97	0.556842
2015	Zhongzao 39	1	1387.56	0.473006	1254.98	0.494325
2015	Zhongzao 39	2	1266.3	0.489997
2015	Zhongzao 39	3	1111.07	0.519973
2015	Zhuliangyou 819	1	1196.82	0.535315	1274.17	0.523093
2015	Zhuliangyou 819	2	1253.83	0.512739
2015	Zhuliangyou 819	3	1371.84	0.521226
2016	Lingliangyou 268	1	1862.97	0.468609	1842.59	0.468206
2016	Lingliangyou 268	2	1937.56	0.475448
2016	Lingliangyou 268	3	1727.25	0.46056
2016	Zhongjiazao 17	1	1474.45	0.502435	1489.78	0.511952
2016	Zhongjiazao 17	2	1416.98	0.501245
2016	Zhongjiazao 17	3	1577.91	0.532176
2016	Zhongzao 39	1	1445.46	0.502491	1559.56	0.499774
2016	Zhongzao 39	2	1639.08	0.500608
2016	Zhongzao 39	3	1594.14	0.496223
2016	Zhuliangyou 819	1	1474.38	0.506777	1459.6	0.518491
2016	Zhuliangyou 819	2	1403.01	0.531371
2016	Zhuliangyou 819	3	1501.41	0.517326

## Sheet: Table5
Year	Cultivar	Repetition	Apparent radiation use efficiency(g/MJ)
2015	Liangyou 6	1	0.881473	0.868761
2015	Liangyou 6	2	0.882649
2015	Liangyou 6	3	0.842161
2015	Lingliangyou 211	1	0.813484	0.847962
2015	Lingliangyou 211	2	0.761593
2015	Lingliangyou 211	3	0.968808
2015	Lingliangyou 268	1	0.881591	0.924354
2015	Lingliangyou 268	2	0.935705
2015	Lingliangyou 268	3	0.955766
2015	Xiangzaoxian 32	1	0.745049	0.75167
2015	Xiangzaoxian 32	2	0.785118
2015	Xiangzaoxian 32	3	0.724843
2015	Xiangzaoxian 42	1	0.840614	0.866336
2015	Xiangzaoxian 42	2	0.852156
2015	Xiangzaoxian 42	3	0.906237
2015	Zhongjiazao 17	1	1.1412	1.11816
2015	Zhongjiazao 17	2	1.16563
2015	Zhongjiazao 17	3	1.04764
2015	Zhongzao 39	1	0.931299	0.842313
2015	Zhongzao 39	2	0.849913
2015	Zhongzao 39	3	0.745728
2015	Zhuliangyou 819	1	0.812772	0.865296
2015	Zhuliangyou 819	2	0.851489
2015	Zhuliangyou 819	3	0.931625
2016	Lingliangyou 268	1	1.06947	1.05778
2016	Lingliangyou 268	2	1.1123
2016	Lingliangyou 268	3	0.991559
2016	Zhongjiazao 17	1	0.863714	0.872692
2016	Zhongjiazao 17	2	0.830048
2016	Zhongjiazao 17	3	0.924314
2016	Zhongzao 39	1	0.846727	0.913567
2016	Zhongzao 39	2	0.960151
2016	Zhongzao 39	3	0.933823
2016	Zhuliangyou 819	1	0.877651	0.868851
2016	Zhuliangyou 819	2	0.835164
2016	Zhuliangyou 819	3	0.893738

## Sheet: Incident Solar Radiation Table5
	Incident solar radiation (MJ m–2)
Date	Liangyou 6	Lingliangyou 211	Lingliangyou 268	Xiangzaoxian 32	Xiangzaoxian 42	Zhongjiazao 17	Zhongzao 39	Zhuliangyou 819
2015-07-06	9.28	9.28	9.28	9.28	9.28	9.28	9.28	9.28
2015-07-07	11.17	11.17	11.17	11.17	11.17	11.17	11.17	11.17
2015-07-08	14.95	14.95	14.95	14.95	14.95	14.95	14.95	14.95
2015-07-09	7.47	7.47	7.47	7.47	7.47	7.47	7.47	7.47
2015-07-10	14.01	14.01	14.01	14.01	14.01	14.01	14.01	14.01
2015-07-11	18.96	18.96	18.96	18.96	18.96	18.96	18.96	18.96
2015-07-12	26.86	26.86	26.86	26.86	26.86	26.86	26.86	26.86
2015-07-13	25.48	25.48	25.48	25.48	25.48	25.48	25.48	25.48
2015-07-14	22.81	22.81	22.81	22.81	22.81	22.81	22.81	22.81
2015-07-15	16.88	16.88	16.88	16.88	16.88	16.88	16.88	16.88
2015-07-16	4.33	4.33	4.33	4.33	4.33	4.33	4.33	4.33
2015-07-17	5.32	5.32	5.32	5.32	5.32	5.32	5.32	5.32
2015-07-18	14.65	14.65	14.65	14.65	14.65	14.65	14.65	14.65
2015-07-19	11.77	11.77	11.77	11.77	11.77	11.77	11.77	11.77
2015-07-20	17.74	17.74	17.74	17.74	17.74	17.74	17.74	17.74
2015-07-21	17.11	17.11	17.11	17.11	17.11	17.11	17.11	17.11
2015-07-22	14.53	14.53	14.53	14.53	14.53	14.53	14.53	14.53
2015-07-23	4.86	4.86	4.86	4.86	4.86	4.86	4.86	4.86
2015-07-24	7.86	7.86	7.86	7.86	7.86	7.86	7.86	7.86
2015-07-25	20.59	20.59	20.59	20.59	20.59	20.59	20.59	20.59
2015-07-26	16.48	16.48	16.48	16.48	16.48	16.48	16.48	16.48
2015-07-27	23.11	23.11	23.11	23.11	23.11	23.11	23.11	23.11
2015-07-28	25.37	25.37	25.37	25.37	25.37	25.37	25.37	25.37
2015-07-29	26.94	26.94	26.94	26.94	26.94	26.94	26.94	26.94
2015-07-30	27.17	27.17	27.17	27.17	27.17	27.17	27.17	27.17
2015-07-31	25.9	25.9	25.9	25.9	25.9	25.9	25.9	25.9
2015-08-01	25.5	25.5	25.5	25.5	25.5	25.5	25.5	25.5
2015-08-02	27.2	27.2	27.2	27.2	27.2	27.2	27.2	27.2
2015-08-03	27.2	27.2	27.2	27.2	27.2	27.2	27.2	27.2
2015-08-04	27.43	27.43	27.43	27.43	27.43	27.43	27.43	27.43
2015-08-05	24.32	24.32	24.32	24.32	24.32	24.32	24.32	24.32
2015-08-06	23.51	23.51	23.51	23.51	23.51	23.51	23.51	23.51
2015-08-07	25.21	25.21	25.21	25.21	25.21	25.21	25.21	25.21
2015-08-08	22.85	22.85	22.85	22.85	22.85	22.85	22.85	22.85
2015-08-09	14.77	14.77	14.77	14.77	14.77	14.77	14.77	14.77
2015-08-10	4.1	4.1	4.1	4.1	4.1	4.1	4.1	4.1
2015-08-11	21.73	21.73	21.73	21.73	21.73	21.73	21.73	21.73
2015-08-12	19.12	19.12	19.12	19.12	19.12	19.12	19.12	19.12
2015-08-13	6.7	6.7	6.7	6.7	6.7	6.7	6.7	6.7
2015-08-14	18.83	18.83	18.83	18.83	18.83	18.83	18.83	18.83
2015-08-15	18.84	18.84	18.84	18.84	18.84	18.84	18.84	18.84
2015-08-16	18.11	18.11	18.11	18.11	18.11	18.11	18.11	18.11
2015-08-17	9.14	9.14	9.14	9.14	9.14	9.14	9.14	9.14
2015-08-18	11.26	11.26	11.26	11.26	11.26	11.26	11.26	11.26
2015-08-19	3.72	3.72	3.72	3.72	3.72	3.72	3.72	3.72
2015-08-20	16.7	16.7	16.7	16.7	16.7	16.7	16.7	16.7
2015-08-21	22.85	22.85	22.85	22.85	22.85	22.85	22.85	22.85
2015-08-22	22.22	22.22	22.22	22.22	22.22	22.22	22.22	22.22
2015-08-23	24.53	24.53	24.53	24.53	24.53	24.53	24.53	24.53
2015-08-24	21.71	21.71	21.71	21.71	21.71	21.71	21.71	21.71
2015-08-25	18.86	18.86	18.86	18.86	18.86	18.86	18.86	18.86
2015-08-26	13.38	13.38	13.38	13.38	13.38	13.38	13.38	13.38
2015-08-27	14.96	14.96	14.96	14.96	14.96	14.96	14.96	14.96
2015-08-28	5.85	5.85	5.85	5.85	5.85	5.85	5.85	5.85
2015-08-29	15.8	15.8	15.8	15.8	15.8	15.8	15.8	15.8
2015-08-30	20.52	20.52	20.52	20.52	20.52	20.52	20.52	20.52
2015-08-31	18.3	18.3	18.3	18.3	18.3	18.3	18.3	18.3
2015-09-01	19.83	19.83	19.83	19.83	19.83	19.83	19.83	19.83
2015-09-02	15.22	15.22	15.22	15.22	15.22	15.22	15.22	15.22
2015-09-03	15.21	15.21	15.21	15.21	15.21	15.21	15.21	15.21
2015-09-04	17.81	17.81	17.81	17.81	17.81	17.81	17.81	17.81
2015-09-05	14.11	14.11	14.11	14.11	14.11	14.11	14.11	14.11
2015-09-06	11.34	11.34	11.34	11.34	11.34	11.34	11.34	11.34
2015-09-07	14.21	14.21	14.21	14.21	14.21	14.21	14.21	14.21
2015-09-08	21.13	21.13	21.13	21.13	21.13	21.13	21.13	21.13
2015-09-09	21.85	21.85	21.85	21.85	21.85	21.85	21.85	21.85
2015-09-10	18.96	18.96	18.96	18.96	18.96	18.96	18.96	18.96
2015-09-11	17.85	17.85	17.85	17.85	17.85	17.85	17.85	17.85
2015-09-12	3.84	3.84	3.84	3.84	3.84	3.84	3.84	3.84
2015-09-13	15.73	15.73	15.73	15.73	15.73	15.73	15.73	15.73
2015-09-14	13.77	13.77	13.77	13.77	13.77	13.77	13.77	13.77
2015-09-15	15.29	15.29	15.29	15.29	15.29	15.29	15.29	15.29
2015-09-16	21.87	21.87	21.87	21.87	21.87	21.87	21.87	21.87
2015-09-17	20.54	20.54	20.54	20.54	20.54	20.54	20.54	20.54
2015-09-18	11.35	11.35	11.35	11.35	11.35	11.35	11.35	11.35
2015-09-19	1.72	1.72	1.72	1.72	1.72	1.72	1.72	1.72
2015-09-20	4.93	4.93	4.93	4.93	4.93	4.93	4.93	4.93
2015-09-21	21.42	21.42	21.42	21.42	21.42	21.42	21.42	21.42
2015-09-22	9.36	9.36	9.36	9.36	9.36	9.36	9.36	9.36
2015-09-23	5.76	5.76	5.76	5.76	5.76	5.76	5.76	5.76
2015-09-24	9.58	9.58	9.58	9.58	9.58	9.58	9.58	9.58
2015-09-25	4.46	4.46	4.46	4.46	4.46	4.46	4.46	4.46
2015-09-26	10.2	10.2	10.2	10.2	10.2	10.2	10.2	10.2
2015-09-27	15.23	15.23	15.23	15.23	15.23	15.23	15.23	15.23
2015-09-28	19.09	19.09	19.09	19.09	19.09	19.09	19.09	19.09
2015-09-29	16.57	16.57	16.57		16.57	16.57	16.57	16.57
2015-09-30	2.67	2.67	2.67		2.67	2.67	2.67	2.67
2015-10-01	9.59	9.59	9.59		9.59	9.59	9.59	9.59
2015-10-02	20.77	20.77	20.77		20.77	20.77	20.77	20.77
2015-10-03		21.21	21.21		21.21	21.21	21.21	21.21
2015-10-04		5.16	5.16		5.16	5.16	5.16	5.16
2015-10-05		2.02	2.02		2.02	2.02	2.02	2.02
2015-10-06			2.57		2.57	2.57	2.57	2.57
2015-10-07			3.48		3.48	3.48	3.48	3.48
2015-10-08			17.4		17.4	17.4	17.4
2015-10-09			7.59			7.59
2015-10-10			6.86			6.86
2015-10-11			18.11			18.11
2015-10-12						20.05
2015-10-13						10.63
2015-10-14						17.01
Sum	1438.08	1466.47	1522.48	1388.48	1489.92	1570.17	1489.92	1472.52
	Incident solar radiation (MJ m-2)
Date	Lingliangyou 268	Zhongjiazao 17	Zhongzao 39	Zhuliangyou 819
2016-07-06	16.93	16.93	16.93	16.93
2016-07-07	23.1	23.1	23.1	23.1
2016-07-08	18.97	18.97	18.97	18.97
2016-07-09	27.03	27.03	27.03	27.03
2016-07-10	20.27	20.27	20.27	20.27
2016-07-11	25.73	25.73	25.73	25.73
2016-07-12	22.41	22.41	22.41	22.41
2016-07-13	13.21	13.21	13.21	13.21
2016-07-14	17.99	17.99	17.99	17.99
2016-07-15	17.28	17.28	17.28	17.28
2016-07-16	12.11	12.11	12.11	12.11
2016-07-17	6.89	6.89	6.89	6.89
2016-07-18	8.76	8.76	8.76	8.76
2016-07-19	15.42	15.42	15.42	15.42
2016-07-20	13.81	13.81	13.81	13.81
2016-07-21	17.59	17.59	17.59	17.59
2016-07-22	27.25	27.25	27.25	27.25
2016-07-23	27.97	27.97	27.97	27.97
2016-07-24	27.88	27.88	27.88	27.88
2016-07-25	27.7	27.7	27.7	27.7
2016-07-26	27.21	27.21	27.21	27.21
2016-07-27	24	24	24	24
2016-07-28	27.09	27.09	27.09	27.09
2016-07-29	27.88	27.88	27.88	27.88
2016-07-30	27.2	27.2	27.2	27.2
2016-07-31	20.58	20.58	20.58	20.58
2016-08-01	24.42	24.42	24.42	24.42
2016-08-02	15.06	15.06	15.06	15.06
2016-08-03	14.97	14.97	14.97	14.97
2016-08-04	17.52	17.52	17.52	17.52
2016-08-05	14.8	14.8	14.8	14.8
2016-08-06	17.13	17.13	17.13	17.13
2016-08-07	8.14	8.14	8.14	8.14
2016-08-08	19.42	19.42	19.42	19.42
2016-08-09	16.7	16.7	16.7	16.7
2016-08-10	20.16	20.16	20.16	20.16
2016-08-11	25.8	25.8	25.8	25.8
2016-08-12	19.08	19.08	19.08	19.08
2016-08-13	22.82	22.82	22.82	22.82
2016-08-14	18.11	18.11	18.11	18.11
2016-08-15	20.8	20.8	20.8	20.8
2016-08-16	23.82	23.82	23.82	23.82
2016-08-17	19.67	19.67	19.67	19.67
2016-08-18	22.65	22.65	22.65	22.65
2016-08-19	23.76	23.76	23.76	23.76
2016-08-20	17.04	17.04	17.04	17.04
2016-08-21	22.6	22.6	22.6	22.6
2016-08-22	13.06	13.06	13.06	13.06
2016-08-23	14.47	14.47	14.47	14.47
2016-08-24	18.16	18.16	18.16	18.16
2016-08-25	20.35	20.35	20.35	20.35
2016-08-26	4.3	4.3	4.3	4.3
2016-08-27	3.09	3.09	3.09	3.09
2016-08-28	25.84	25.84	25.84	25.84
2016-08-29	25.21	25.21	25.21	25.21
2016-08-30	21.37	21.37	21.37	21.37
2016-08-31	3.89	3.89	3.89	3.89
2016-09-01	15.54	15.54	15.54	15.54
2016-09-02	22.74	22.74	22.74	22.74
2016-09-03	18.21	18.21	18.21	18.21
2016-09-04	11.03	11.03	11.03	11.03
2016-09-05	9.54	9.54	9.54	9.54
2016-09-06	13.23	13.23	13.23	13.23
2016-09-07	20.84	20.84	20.84	20.84
2016-09-08	16.06	16.06	16.06	16.06
2016-09-09	8.12	8.12	8.12	8.12
2016-09-10	1.96	1.96	1.96	1.96
2016-09-11	13.19	13.19	13.19	13.19
2016-09-12	15.8	15.8	15.8	15.8
2016-09-13	22.39	22.39	22.39	22.39
2016-09-14	21.48	21.48	21.48	21.48
2016-09-15	16.36	16.36	16.36	16.36
2016-09-16	17.13	17.13	17.13	17.13
2016-09-17	18.89	18.89	18.89	18.89
2016-09-18	20.81	20.81	20.81	20.81
2016-09-19	20.4	20.4	20.4	20.4
2016-09-20	15.31	15.31	15.31	15.31
2016-09-21	17.39	17.39	17.39	17.39
2016-09-22	21.53	21.53	21.53	21.53
2016-09-23	20.97	20.97	20.97	20.97
2016-09-24	20.42	20.42	20.42	20.42
2016-09-25	19.75	19.75	19.75	19.75
2016-09-26	18.45	18.45	18.45	18.45
2016-09-27	3.29	3.29	3.29	3.29
2016-09-28	3.61	3.61	3.61	3.61
2016-09-29	2.99	2.99	2.99	2.99
2016-09-30	2.85	2.85	2.85	2.85
2016-10-01	2.98	2.98	2.98	2.98
2016-10-02	12.34	12.34	12.34	12.34
2016-10-03	17.53	17.53	17.53	17.53
2016-10-04	16.53	16.53	16.53	16.53
2016-10-05	18.43	18.43	18.43	18.43
2016-10-06	18.3	18.3	18.3	18.3
2016-10-07	6.52	6.52	6.52	6.52
2016-10-08	6.58	6.58	6.58	6.58
2016-10-09	15.06	15.06	15.06	15.06
2016-10-10	18.9	18.9	18.9	18.9
2016-10-11	9.81	9.81	9.81
2016-10-12	2.23	2.23	2.23
2016-10-13	1.95	1.95	1.95
2016-10-14	5.34	5.34	5.34
2016-10-15	7.86	7.86	7.86
2016-10-16	7.68
2016-10-17	10.77
2016-10-18	5.89
2016-10-19	1.52
2016-10-20	2.85
2016-10-21	6.13
Sum	1741.95	1707.11	1707.11	1679.92
